# Supplementary material for: Autogenous Cross-Linking of Recycled Keratin from Poultry-Feather Waste to Hydrogels for Plant-Growth Media
Source: Polymers (Basel). 2021 Oct 17;13(20):3581. doi: 10.3390/polym13203581 (PMC8540439; doi:10.3390/polym13203581)
Supplement: Supplementary file 1 [file polymers-13-03581-s001.zip]

Archive with 1 entries (1 files):
- polymers-1381289-supplementary.pdf
